# Supplementary material for: Primate-specific oestrogen-responsive long non-coding RNAs regulate proliferation and viability of human breast cancer cells
Source: Open Biol. 2016 Dec 21;6(12):150262. doi: 10.1098/rsob.150262 (PMC5204119; doi:10.1098/rsob.150262)
Supplement: Primate-specific oestrogen-responsive long non-coding RNAs regulate proliferation and viability of human breast cancer cells, Lipovich et al. Supplementary Table 5 (ALSO: Supp. Docs 6 - 11 follow; please see main text document for the numbers and names of all 11 ESMs) [file rsob150262supp5.xlsx]

## Sheet: Sheet1
LncRNA	primate-specific gene structure elements present?	PolyA present in last 100 bases?	PolyA primate specific?	Gene Spliced?	Is at least 1 splice site primate specific?	Are all Splice sites primate specific?	NHGRI GWAS at promoter/intron/exon + SNP IDs	Within 10k of a protein coding region
BC050302	no	yes	no	yes, non-canonical				UBTF
BC062470	no	yes	no	yes, non-canonical				PIGP, TTC3
AK055150	yes	no		yes (but one intron is non-connonical and others are canonical)	yes	No	rs4601609 (intron)- cognitive performance	JUN
BC038557	no	Yes	No	Yes - non canonical
AK057709 (LOC100507584)	yes	yes	Yes	Yes	No	No
AK090603	yes	Yes	No	yes	yes	No	rs7226835 (intron) - obesity related traits
AK127565	no	Yes	NO	Yes	No	No
BC016787	yes	Yes	No	Yes	Yes	No		DEPDC1
BC038366	yes	NO		Yes	Yes (only 1 non primate)	No		HIGD1A, CCDC13
BC038580	yes	Yes	Yes (1 non primate)	Yes	No	No
BC039678	no	No		Yes	No	No
BC040572	yes	Yes	Yes	Yes	No	No		TMEM64
CR592664 (synonym BC041455)	yes	No		Yes	Yes	Yes
CR593775	yes	No		Yes	yes	yes
CR612213 (MIR9-3 host)	yes	No		Yes	Yes	No
X15675 -	yes	No		Yes	Yes	Yes		NDUFV1, NUDT8, TBX10 PCGF
LIT3339__HAR1B (DQ411)	yes	No		Yes	Yes	No
BC031342	yes	Yes	Yes (1 non primate)	yes	No	No		HOXA1, HOXA2, HOXA3
CR592782	no	no		yes	no	no
AK092525	yes	yes	no	yes	yes	no
AK095849	no	yes	no	yes	No	No		WDR74, SNORD22, SNORD31, SNORD26, SNORD25, SNORD30, SNORD29, SNORD28, SNORD27, SLC3A2,
AF086556	yes	yes	no	yes	yes	no		2
BC042048	yes	yes	yes	yes	no	no		FGGY,
AY264285	no	yes	no	yes	no	no		MCMDC2
CR602684	no	no		yes	no	no		DCPS, STGAL4
CR621005	yes	yes	no	yes	yes	no		Nishita2006, DYM
BC045192	yes	no		yes	yes	no
BC040979	yes	yes	no	yes	yes	no	rs9389316(intron) - immune response to smallpox	AHI1
CR591392	yes	no		yes	yes	no		SNORA27
AF086154	no	no		yes	no	no
BC041872	yes	yes	no	yes	yes	no		MARCH10,
AK000454	no	yes	no	yes	no	no		CACNA1G, ABCC3
AK056376	yes	yes	no	yes	yes	no	rs3825942 - glaucoma	LOXL1-AS1, LOXL1
BC015429	no	no		yes	no	no
AL137429	no	Yes	No	yes	No			ANKRD42, CCDC90B, RD42
BC015977	no	no		yes	no
AK056401	no	yes	no	yes	no			LEKR1
BC033162	no	yes	no	yes	no			SKOR1,
AK023739	yes	yes	no	yes	yes	no		HECW2
CR603327	yes	yes	yes	yes	yes			PRKG1
CR611155	no	no		yes	no	no		DNPEP
BC044257	yes	yes	yes	yes	yes	no		HECTD2
AF075057	yes	no		yes	yes	yes	rs12946454 (systolic blood pressure) rs2291447( economic and political preferences), rs4986172 (height)	DCAKD, NMT1, PLCD3, ABCD4, HEXIM2
AF086466 (+)	no	NO		NO				NUCB1, DHDH
AF251187	no	yes	No	NO				nostrin
AK024898	yes	yes	yes	NO				ACER 2
AK025743	no	yes	no	NO
AK096780	no	yes	no	NO
AK123408	no	yes	no	NO				ERMP1
AL832444	no	No		NO
AL833160	no	No		NO				EGR 3, BIN3
BC036599	no	Yes	No	NO				GUCY1A2
CR592608	no	Yes	No	No				MCM3
CR610499	no	No, but would have one if one more base long, and would have been conserved		No
hTF30525, chr12:33523866-33524452	no	yes	no	no				SYT10, SNORD12
AK097377	no	Yes	NO	No			rs10906233 (upstream) -eating disorders	CAMK1D
AK095250	no	YES	No	no
AK095831	yes	yes	yes	No				SEMA5A
AK125142	yes	yes	yes	no				ZFHX3
AJ609455	no	yes	no	no				EPB41L4A, SNORA13
AK123622	yes	yes	yes	No				RCC1, TRNAU1AP
BC004287	no	yes	No	no				ZNF704
AK130095	no	no		no				TSTD3
hTF36235	no	yes	no	no				SERPINC1
BX649128	no	yes	no	No				SESN3
AF086547	no	yes	no	no				ABCG1, TFF3
AF086375	no	yes	no	no
AL360200	no	yes	no	no				ARIH1
AL713639	no	yes	no	no				APBA1
AK091337	no	yes	no	no				MPRIP, PLD6
X96660	no	no		no				RAB26, TRAF7
AK128017	yes	yes	yes	no				NASP
AK123861	no	yes	no	no				TSC22D2
CR612362	no	no		no				FILIP1
BC041955	no	yes	no	no				CASC 10
BC041657	no	yes	no	no				UNC5C
BC033335	no	no		no				ATP8A1
AK098100	no	yes	no	no				MPZL2 ,
AL080082	no	yes	no	no				TET1
AK000776	no	yes	no	no				ROR1
X74862	no	no		no				MSX2P1 is the RNA, OR4D1
BC015457	no	yes	no	no				PLEKHA6
BC047034	no	no		no				ADCY3, CENPO
BC036485	no	yes	no	no				ZMAT3
AK096988	no	yes	no	no				GALNT16
AK056098	no	yes	no	no				PMEPA1**** androgen induced
AK123669	no	yes	no	no				ARIH1
BX538341	no	yes	no	no				UNC5C, BMPR1B
BX641058	no	yes	no	no				P2RY2
AK057720	no	yes	no	no				OBFC1
AK057093	no	yes	no	no				TCIRG1, CHKA
BC031683	no	no		no				SUPT16H, CHD8
AK094521	no	no		no				KIDINS220
AK095308	yes	yes	yes	no
BX538340	yes	yes	Yes (1 non primate)	no			rs1109670 - multiple sclerosis
BC015852	yes	yes	yes	no				RDH14
BC041400	no	no		no				LIN7A
AL110176	no	yes	no	no				PLOD2
HAR1B NR_003245	no	no	No	no	No
AL110290	no	no		no				GDPG1, CIB1, TTLL13
AJ000096 -	no	no	no	no				CBR3
AK054653	no	yes	no	no				MGAT1
BC071821	yes	yes	yes	no				FAM83D, DHX35
AF075027	no	yes	no	no				CRIM1
X15624	no	no		no				CCNB1IP1, RPPH1, PARP2
AK096743	yes	yes	yes	no				SLC29A3
CR601020	no	no		no
AK097323	yes	yes	yes	no				MTHFD1, ZBTB25
BC031308	no	yes	no	no				PRKAG2,
CR624511	no	no		no				TNS4,
BC033590	no	no		no				MRC2
AK096268	no	no		no				PWP2, C21orf33
BC035135	yes	yes	yes	no				CDK13
AK056358	yes	yes	yes	no			rs10125054 - obesity related traits	SUSD1
AK055271	no	yes	no	no				CCSER1
AL109959	no	no		no				ZSCAN2, SCAND2P
AF075047	yes	yes	yes	no				ARL5A, CACNB4
AK125271	yes	yes	yes	no				TLX2, PCGF1, LBX2, TTC31
CR597362	no	yes	no	no				ALS2CR8, CARF, WDR12
AK023464	no	no		no
BC018684	no	no		no				IRS1
CR594811	yes	yes	yes	no				MAP3K3, LIMD2, STRADA
AK124307	no	yes	no	no				SORT1, PSMA5,
AK124746	no	yes	no	no				IFTI22,
AF086143	no	yes	no	no				XBP1
AL137571	no	yes	no	no				MYNN, LRRC34,
AF086431	no	no		no				RCAN3,
	primate-specific gene structure elements present?	PolyA present in last 100 bases?	PolyA primate specific?	Gene Spliced?	Is at least 1 splice site primate specific?	Are all Splice sites primate specific?	NHGRI GWAS at promoter/intron/exon + SNP IDs	Within 10k of a protein coding region
