# Supplementary material for: Primate-specific oestrogen-responsive long non-coding RNAs regulate proliferation and viability of human breast cancer cells
Source: Open Biol. 2016 Dec 21;6(12):150262. doi: 10.1098/rsob.150262 (PMC5204119; doi:10.1098/rsob.150262)
Supplement: Supplementary Table 6 [file rsob150262supp6.xlsx]

## Sheet: Galaxy998-(Intersect_on_data_99
##Chr	Start Span	End Span	Name	Score	Strand	Thick Start	Thick End	Color (R,G,B)	Number of Blocks	Block Sizes	Block Starts
chr1	24865205	24865727	AF086431	0	+	0	0	0,150,0	1	522	0		ENST00000374395.4
chr1	59250831	59366668	AK055150	0	+	0	0	0,150,0	5	1461731295481270	0,108385,111097,113887,114560		ENST00000419531.2
chr10	70459545	70460551	AL080082	0	+	0	0	0,150,0	2	824181	0,825		ENST00000562082.1
chr10	105637327	105638836	AK057720	0	-	0	0	0,150,0	1	1509	0		ENST00000568017.1
chr11	62619460	62623357	AK095849	0	-	0	0	0,150,0	5	693,780,264,33,998	0,822,1812,2530,2899		ENST00000537925.2
chr11	67819099	67821228	AK057093	0	+	0	0	0,150,0	1	2129	0		ENST00000526897.1
chr11	72951136	72953380	BX641058	0	+	0	0	0,150,0	1	2244	0		ENST00000565433.1
chr11	106544747	106546997	BC036599	0	-	0	0	0,150,0	2	1705544	0,1706		ENST00000526355.3
chr12	46782638	46785909	AK023464	0	+	0	0	0,150,0	2	5792690	0,581		ENST00000621248.1
chr14	20811229	20811567	X15624	0	-	0	0	0,150,0	1	338	0		ENST00000516869.1
chr14	64907088	64908956	AK097323	0	-	0	0	0,150,0	1	1868	0		ENST00000609125.1
chr14	92223102	92226142	AK095250	0	-	0	0	0,150,0	3	1711507819	0,1713,2221		ENST00000565058.1
chr15	72882031	72884186	AK123669	0	+	0	0	0,150,0	1	2155	0		ENST00000566291.1
chr15	74209941	74220589	AK056376	0	-	0	0	0,150,0	3	1783201184	0,2237,10464		ENST00000564194.1
chr15	89904809	89938553	CR612213	0	+	0	0	0,150,0	7	691,124,222,65,78,138,295	0,16463,17469,26238,26925,27766,33449		ENST00000536780.2
chr15	90788644	90789043	AL110290	0	+	0	0	0,150,0	2	60339	0,60		ENST00000565730.1
chr16	2205023	2205106	X96660	0	-	0	0	0,150,0	1	83	0		ENST00000383903.1
chr16	14456965	14464123	CR593775	0	-	0	0	0,150,0	2	187331	0,6827		ENST00000566054.1
chr16	72823141	72825522	AK125142	0	+	0	0	0,150,0	1	2381	0		ENST00000569195.1
chr17	17093700	17095957	AK091337	0	+	0	0	0,150,0	1	2257	0		ENST00000536780.3
chr17	42299282	42301069	BC050302	0	+	0	0	0,150,0	5	904,442,290,109,31	0,910,1357,1647,1756		ENST00000563394.1
chr17	43105846	43234074	AF075057	0	-	0	0	0,150,0	2	51502	0,127726		AF075057
chr18	36786887	37380282	AK090603	0	-	0	0	0,150,0	4	1866,158,32,250	0,328534,544405,593145		ENST00000591629.1
chr18	46550072	46574844	CR621005	0	+	0	0	0,150,0	5	37,88,117,70,347	0,519,2334,16297,24425		ENST00000584252.1
chr2	8861263	8862816	AK094521	0	-	0	0	0,150,0	1	1553	0		ENST00000569008.1
chr2	9246721	9249988	BX538340	0	+	0	0	0,150,0	1	3267	0		ENST00000565044.1
chr2	36581892	36582257	AF075027	0	-	0	0	0,150,0	1	365	0		ENST00000565283.1
chr2	74729743	74732192	AK125271	0	+	0	0	0,150,0	1	2449	0		ENST00000603175.1
chr2	197124837	197128922	AK023739	0	+	0	0	0,150,0	2	2591148	0,2937		ENST00000433933.1
chr20	37590567	37590754	BC071821	0	-	0	0	0,150,0	1	187	0		ENST00000570096.1
chr20	61726844	61733671	ENSG00000231133.2	0	-	0	0	0,150,0	2	691206	0,6621		ENST00000447910.2
chr21	37510122	37510230	AJ000096	0	-	0	0	0,150,0	1	108	0		ENST00000453159.4
chr21	44019389	44035108	CR592664	0	-	0	0	0,150,0	2	1569146	0,15573		ENST00000419628.1	BC041455
chr22	29196696	29197212	AF086143	0	+	0	0	0,150,0	1	516	0		ENST00000623127.1
chr3	5018473	5020327	CR601020	0	-	0	0	0,150,0	1	1854	0		CR601020
chr3	150181244	150184205	AK123861	0	+	0	0	0,150,0	2	2734225	0,2736		ENST00000361875.6
chr3	156465136	156534802	AK056401	0	-	0	0	0,150,0	4	1701,1366,89,127	0,1701,3747,69539		ENST00000472943.4
chr5	9548190	9550409	AK095831	0	+	0	0	0,150,0	1	2219	0		ENST00000508179.1
chr5	111497181	111497314	AJ609455	0	+	0	0	0,150,0	1	133	0		ENST00000458790.1
chr5	116751207	116915439	BC045192	0	+	0	0	0,150,0	8	228,96,37,98,135,658,269,1569	0,22012,56389,130586,140133,161735,162393,162663		ENST00000514186.1
chr6	33857288	33864684	AK057709	0	-	0	0	0,150,0	4	2940,83,36,89	0,4067,4152,7307		ENST00000506222.5
chr6	76006234	76007696	CR612362	0	+	0	0	0,150,0	1	1462	0		CR612362
chr7	27135742	27139585	BC031342	0	+	0	0	0,150,0	3	265269188	0,2974,3655		ENST00000429611.6
chr7	151575680	151576297	BC031308	0	+	0	0	0,150,0	2	48569	0,48		ENST00000467458.2
chr8	37455009	37457376	AK025743	0	-	0	0	0,150,0	1	2367	0		ENST00000519691.1
chr8	67834164	67837777	AY264285	0	-	0	0	0,150,0	4	185,69,112,106	0,394,684,3507		ENST00000520348.4
chr8	81454719	81455330	AF086375	0	+	0	0	0,150,0	1	611	0		ENST00000569134.1
chr9	19453374	19455173	AK024898	0	+	0	0	0,150,0	1	1799	0		ENST00000563205.1
chr9	72042448	72044751	AL713639	0	-	0	0	0,150,0	1	2303	0		ENST00000265381.5
chr9	114795825	114798590	AK056358	0	-	0	0	0,150,0	1	2765	0		ENST00000563434.1

## Sheet: legend
Supplementary Document 6: list of the 50 lncRNAs in common between our 127 and the 1,623 in Su et al 2014.
